# Supplementary material for: Monitoring the delicate operations of surgical robots via ultra-sensitive ionic electronic skin
Source: Natl Sci Rev. 2022 Oct 21;9(12):nwac227. doi: 10.1093/nsr/nwac227 (PMC9798889; doi:10.1093/nsr/nwac227)
Supplement: nwac227_Supplemental_Files [file nwac227_supplemental_files.zip]

Archive with 6 entries (6 files):
- S1.mp4
- S2.mp4
- S3.mp4
- S4.mp4
- S5.mp4
- Supplementary_data.pdf
